# Supplementary material for: ExGUtils: A Python Package for Statistical Analysis With the ex-Gaussian Probability Density
Source: Front Psychol. 2018 May 1;9:612. doi: 10.3389/fpsyg.2018.00612 (PMC5939052; doi:10.3389/fpsyg.2018.00612)
Supplement: Supplementary file 1 [file Data_Sheet_1.zip]

Archive with 4 entries (3 files):
- appendix/
- appendix/appendix.pdf
- appendix/appendix.tex
- appendix/exgutils.bib
