# Supplementary material for: ExGUtils: A Python Package for Statistical Analysis With the ex-Gaussian Probability Density
Source: Front Psychol. 2018 May 1;9:612. doi: 10.3389/fpsyg.2018.00612 (PMC5939052; doi:10.3389/fpsyg.2018.00612)
Supplement: Supplementary file 1 [file Data_Sheet_1.zip › appendix/exgutils.bib]

@article{balota2004visual,
  title={Visual word recognition of single-syllable words.},
  author={Balota, David A and Cortese, Michael J and Sergent-Marshall, Susan D and Spieler, Daniel H and Yap, MelvinJ},
  journal={Journal of Experimental Psychology: General},
  volume={133},
  number={2},
  pages={283},
  year={2004},
  publisher={American Psychological Association}
}

@article{ratcliff2012children,
  title={Children are not like older adults: A diffusion model analysis of developmental changes in speeded responses},
  author={Ratcliff, Roger and Love, Jessica and Thompson, Clarissa A and Opfer, John E},
  journal={Child development},
  volume={83},
  number={1},
  pages={367--381},
  year={2012},
  publisher={Wiley Online Library}
}

@article{heathcote1991,
  title={Analysis of response time distributions: An example using the Stroop task.},
  author={Heathcote, Andrew and Popiel, Stephen J and Mewhort, DJ},
  journal={Psychological Bulletin},
  volume={109},
  number={2},
  pages={340},
  year={1991},
  publisher={American Psychological Association}
}

@article{heathcote2004,
  title={Fitting Wald and ex-Wald distributions to response time data: An example using functions for the S-PLUS package.},
  author={Heathcote, A},
  journal={Behavior Research Methods, Instruments \& Computers},
  volume={36},
  number={4},
  pages={678-694},
  year={2004},
}

@article{ratcliff2008diffusion,
  title={The diffusion decision model: Theory and data for two-choice decision tasks},
  author={Ratcliff, Roger and McKoon, Gail},
  journal={Neural computation},
  volume={20},
  number={4},
  pages={873--922},
  year={2008},
  publisher={MIT Press}
}

@book{neyman1992problem,
  title={On the problem of the most efficient tests of statistical hypotheses},
  author={Neyman, Jerzy and Pearson, Egon S},
  year={1992},
  publisher={Springer}
}

@article{lacouture2008use,
  title={How to use MATLAB to fit the ex-Gaussian and other probability functions to a distribution of response times},
  author={Lacouture, Yves and Cousineau, Denis},
  journal={Tutorials in Quantitative Methods for Psychology},
  volume={4},
  number={1},
  pages={35--45},
  year={2008}
}

@article{cousineau1997,
  title={PASTIS: A program for curve and distribution analyses},
  author={Cousineau, D. and Larochelle, S.},
  journal={Behavior Research Methods, Instruments \& Computers},
  volume={29},
  number={4},
  pages={542--548},
  year={1997}
}

@book{luce1986response,
  title={Response Times: Their Role in Inferring Elementary Mental Organization3},
  author={Luce, Robert Duncan},
  volume={8},
  year={1986},
  publisher={Oxford University Press}
}


@article{leth2000mean,
  title={Mean response times, variability, and skew in the responding of ADHD children: a response time distributional approach},
  author={Leth-Steensen, Craig and King Elbaz, Zmira and Douglas, Virginia I},
  journal={Acta psychologica},
  volume={104},
  number={2},
  pages={167--190},
  year={2000},
  publisher={Elsevier}
}

@article{west2000age,
  title={Age-related decline in inhibitory control contributes to the increased Stroop effect observed in older adults},
  author={West, Robert and Alain, Claude},
  journal={Psychophysiology},
  volume={37},
  number={2},
  pages={179--189},
  year={2000},
  publisher={Wiley Online Library}
}

@article{west1999age,
  title={Age differences in lapses of intention in the Stroop task},
  author={West, Robert},
  journal={The Journals of Gerontology Series B: Psychological Sciences and Social Sciences},
  volume={54},
  number={1},
  pages={P34--P43},
  year={1999},
  publisher={Oxford University Press}
}

@article{epstein2011evidence,
  title={Evidence for higher reaction time variability for children with ADHD on a range of cognitive tasks including reward and event rate manipulations.},
  author={Epstein, Jeffery N and Langberg, Joshua M and Rosen, Paul J and Graham, Amanda and Narad, Megan E and Antonini, Tanya N and Brinkman, William B and Froehlich, Tanya and Simon, John O and Altaye, Mekibib},
  journal={Neuropsychology},
  volume={25},
  number={4},
  pages={427},
  year={2011},
  publisher={American Psychological Association}
}

@article{gooch2012reaction,
  title={Reaction time variability in children with ADHD symptoms and/or dyslexia},
  author={Gooch, Debbie and Snowling, Margaret J and Hulme, Charles},
  journal={Developmental Neuropsychology},
  volume={37},
  number={5},
  pages={453--472},
  year={2012},
  publisher={Taylor \& Francis}
}

@article{hervey2006reaction,
  title={Reaction time distribution analysis of neuropsychological performance in an ADHD sample},
  author={Hervey, Aaron S and Epstein, Jeffery N and Curry, John F and Tonev, Simon and Eugene Arnold, L and Keith Conners, C and Hinshaw, Stephen P and Swanson, James M and Hechtman, Lily},
  journal={Child Neuropsychology},
  volume={12},
  number={2},
  pages={125--140},
  year={2006},
  publisher={Taylor \& Francis}
}


@article{matzke2009psychological,
  title={Psychological interpretation of the ex-Gaussian and shifted Wald parameters: A diffusion model analysis},
  author={Matzke, Dora and Wagenmakers, Eric-Jan},
  journal={Psychonomic Bulletin \& Review},
  volume={16},
  number={5},
  pages={798--817},
  year={2009},
  publisher={Springer}
}

@book{luce86,
  title={Response Times: Their Role in Inferring Elementary Mental Organization3},
  author={Luce, Robert Duncan},
  volume={8},
  year={1986},
  publisher={Oxford University Press}
}


@Article{navarro13,
   Author="Navarro-Pardo, E.  and Navarro-Prados, A. B.  and Gamermann, D.  and Moret-Tatay, C. ",
   Title="{{D}ifferences between young and old university students on a lexical decision task: evidence through an ex-{G}aussian approach}",
   Journal="J Gen Psychol",
   Year="2013",
   Volume="140",
   Number="4",
   Pages="251--268"
}

@article{cousineau2016constructing,
  title={Constructing a group distribution from individual distributions.},
  author={Cousineau, Denis and Thivierge, Jean-Philippe and Harding, Bradley and Lacouture, Yves},
  journal={Canadian Journal of Experimental Psychology/Revue canadienne de psychologie exp{\'e}rimentale},
  volume={70},
  number={3},
  pages={253},
  year={2016},
  publisher={Educational Publishing Foundation}
}

@Article{powlaw,
   Author="Clauset, A. and Shalizi, C. R. and Newman, M. E. J.",
   Title="{Power-Law Distributions in Empirical Data}",
   Journal="SIAM Rev.",
   Year="2009",
   Volume="51",
   Number="4",
   Pages="661--703"
}


@article{mcvay2012drifting,
  title={Drifting from slow to “d'oh!”: Working memory capacity and mind wandering predict extreme reaction times and executive control errors.},
  author={McVay, Jennifer C and Kane, Michael J},
  journal={Journal of Experimental Psychology: Learning, Memory, and Cognition},
  volume={38},
  number={3},
  pages={525},
  year={2012},
  publisher={American Psychological Association}
}

@article{wickelgren1977speed,
  title={Speed-accuracy tradeoff and information processing dynamics},
  author={Wickelgren, Wayne A},
  journal={Acta psychologica},
  volume={41},
  number={1},
  pages={67--85},
  year={1977},
  publisher={Elsevier}
}

@article{sternberg1966high,
  title={High-speed scanning in human memory},
  author={Sternberg, Saul},
  journal={Science},
  volume={153},
  number={3736},
  pages={652--654},
  year={1966}
}

@article{exgauss,
    author = { Eli.   Grushka },
    title = {Characterization of exponentially modified Gaussian peaks in chromatography},
    journal = {Analytical Chemistry},
    volume = {44},
    number = {11},
    pages = {1733-1738},
    year = {1972},
    doi = {10.1021/ac60319a011},
    note ={PMID: 22324584}
}

@Article{cousineau,
    author="Cousineau, Denis
    and Brown, Scott
    and Heathcote, Andrew",
    title="Fitting distributions using maximum likelihood: Methods and packages",
    journal="Behavior Research Methods, Instruments, {\&} Computers",
    year="2004",
    month="Nov",
    day="01",
    volume="36",
    number="4",
    pages="742--756",
    abstract="The most powerful tests of response time (RT) models often involve the whole shape of the RT distribution, thus avoiding mimicking that can occur at the level of RT means and variances. Nonpara-metric distribution estimation is, in principle, the most appropriate approach, but such estimators are sometimes difficult to obtain. On the other hand, distribution fitting, given an algebraic function, is both easy and compact. We review the general approach to performing distribution fitting with maximum likelihood (ML) and a method based on quantiles (quantile maximum probability, QMP). We show that QMP has both small bias and good efficiency when used with common distribution functions (the ex-Gaussian, Gumbel, lognormal, Wald, and Weibull distributions). In addition, we review some software packages performing ML (PASTIS, QMPE, DISFIT, and MATHEMATICA) and compare their results. In general, the differences between packages have little influence on the optimal solution found, but the form of the distribution function has: Both the lognormal and the Wald distributions have nonlinear dependencies between the parameter estimates that tend to increase the overall bias in parameter recovery and to decrease efficiency. We conclude by laying out a few pointers on how to relate descriptive models of RT to cognitive models of RT. A program that generated the random deviates used in our studies may be downloaded fromwww.psychonomic.org/archive/.",
    issn="1532-5970",
    doi="10.3758/BF03206555",
    url="https://doi.org/10.3758/BF03206555"
}

@Article{zandt,
    author="Van Zandt, Trisha",
    title="How to fit a response time distribution",
    journal="Psychonomic Bulletin {\&} Review",
    year="2000",
    month="Sep",
    day="01",
    volume="7",
    number="3",
    pages="424--465",
    abstract="Among the most valuable tools in behavioral science is statistically fitting mathematical models of cognition to data---response time distributions, in particular. However, techniques for fitting distributions vary widely, and little is known about the efficacy of different techniques. In this article, we assess several fitting techniques by simulating six widely cited models of response time and using the fitting procedures to recover model parameters. The techniques include the maximization of likelihood and least squares fits of the theoretical distributions to different empirical estimates of the simulated distributions. A running example is used to illustrate the different estimation and fitting procedures. The simulation studies reveal that empirical density estimates are biased even for very large sample sizes. Some fitting techniques yield more accurate and less variable parameter estimates than do others. Methods that involve least squares fits to density estimates generally yield very poor parameter estimates.",
    issn="1531-5320",
    doi="10.3758/BF03214357",
    url="https://doi.org/10.3758/BF03214357"
}
